# Supplementary material for: Chemical Profile of Ocotea delicata (Lauraceae) Using Ultra High-Performance Liquid Chromatography–High-Resolution Mass Spectrometry–Global Natural Products Social Molecular Networking Workflow
Source: Plants (Basel). 2024 Mar 16;13(6):859. doi: 10.3390/plants13060859 (PMC10975221; doi:10.3390/plants13060859)
Supplement: Supplementary file 1 [file plants-13-00859-s001.zip]

Archive with 1 entries (1 files):
- plants-2895292-supplementary.pdf
